# Supplementary material for: M2 Macrophage-Derived Exosomes Ameliorate BPD by Inhibiting Ferroptosis via Suppression of the ZAKα-p38 Signaling Pathway
Source: Antioxidants (Basel). 2026 Mar 5;15(3):326. doi: 10.3390/antiox15030326 (PMC13023919; doi:10.3390/antiox15030326)
Supplement: Supplementary file 1 [file antioxidants-15-00326-s001.zip]

Archive with 1 entries (1 files):
- antioxidants-4015741-supplementary.pdf
